# Supplementary material for: Nitrogen Deficiency-induced Bacterial Community Shifts in Soybean Roots
Source: Microbes Environ. 2021 Jul 6;36(3):ME21004. doi: 10.1264/jsme2.ME21004 (PMC8446753; doi:10.1264/jsme2.ME21004)
Supplement: Supplementary file 2 — Supplementary Material 2 [file 36_21004_s2.xlsx]

## Sheet: NF
1/2 Nitrogen-free nutrients
Chemical	Conc.
CaCl2・2H2O	0.50 mM
KH2PO4	0.25 mM
Fe-EDTA	5.0 µM
MgSO4・7H2O	0.125 mM
K2SO4	0.125 mM
MnSO4・H2O	0.50 µM
H3BO3	1.0 µM
ZnSO4・7H2O	0.25 µM
CuSO4・5H2O	0.10 µM
CoCl2・6H2O	0.05 µM
Na2MoO2・H2O	0.05 µM

## Sheet: Bacteria
No.	Medium	Reference	Remarks
1	TSB	Bai et al., 2015
2	TYG	Bai et al., 2015
3	YEM	Bai et al., 2015
4	M408	Bai et al., 2015
5	M715	Bai et al., 2015
6	TWYE	Bai et al., 2015
7	Growth medium for bacterial isolates and Methylobacteriaceae	−
8	Growth medium for Bradyrhizobium	Sherwood, 1970	modified
	#7 Growth medium			#8 Growth medium
	Chemical	Amount/L		Chemical	Amount/L
	Peptone	10 g		Yeast extract	0.5 g
	Beef extract	10 g		Mannitol	5.0 g
	NaCl	5.0 g		K2HPO4	0.5 g
	Agarose	15 g		MgSO4 ∙ 7H2O	0.2 g
				NaCl	0.1 g
				Na-Gluconate	5.0 g
				Agarose	15 g
				pH: 6.9

## Sheet: Methylobacteriaceae isolates
Name	Medium	BLAST top hit	16S rRNA gene sequence
GmRoot_11	TSB	Methylorubrum populi BJ001	TACCTTGTTACGACTTCACCCCAGTCGCTGACCCTACCGTGGTCGCCTCCCCCCTTGCGGTTGGCGCAGCGCCGTCGGGTAAGACCAACTCCCATGGTGTGACGGGCGGTGTGTACAAGGCCCGGGAACGTATTCACCGTGGCGTGCTGATCCACGATTACTAGCGATTCCGCCTTCATGCACCCGAGTTGCAGAGTGCAATCCGAACTGAGACGGCTTTTGGGGATTTGCTCAACCTCGCGGTTTCGCGTCCCACTGTCACCGCCATTGTAGCACGTGTGTAGCCCATCCCGTAAGGGCCATGAGGACTTGACGTCATCCACACCTTCCTCGCGGCTTATCACCGGCAGTCTCCCTAGAGTGCCCAACTGAATGATGGCAACTAAGGACGTGGGTTGC…
GmRoot_12	TSB	Methylobacterium aquaticum strain BG2	TACCTTGTTACGACTTCACCCCAGTCGCTGACCCTACCGTGGTCGCCTGCCCCTGTTGCCAGTTGGCGCAGCGCCGTCGGGTAAGACCAACTCCCATGGTGTGACGGGCGGTGTGTACAAGGCCCGGGAACGTATTCACCGTGGCGTGCTGATCCACGATTACTAGCGATTCCGCCTTCATGCACCCGAGTTGCAGAGTGCAATCCGAACTGAGACGGCTTTTGGGGATTCGCTCCAGGTCGCCCCTTCGCTGCCCATTGTCACCGCCATTGTAGCACGTGTGTAGCCCATCCCGTAAGGGCCATGAGGACTTGACGTCATCCACACCTTCCTCGCGGCTTATCACCGGCAGTCTCCCCAGAGTGCCCAACCGAATGATGGCAACTAGGGACGTGGGTT…
GmRoot_13	TSB	Methylobacterium aquaticum strain BG2	TACCTTGTTACGACTTCACCCCAGTCGCTGACCCTACCGTGGTCGCCTGCCCCTGTTGCCAGTTGGCGCAGCGCCGTCGGGTAAGACCAACTCCCATGGTGTGACGGGCGGTGTGTACAAGACCCGGGAACGTATTCACCGTGGCGTGCTGATCCACGATTACTAGCGATTCCGCCTTCATGCACCCGAGTTGCAGAGTGCAATCCGAACTGAGACGGCTTTTGGGGATTCGCTCCAGGTCGCCCCTTCGCTGCCCATTGTCACCGCCATTGTAGCACGTGTGTAGCCCATCCCGTAAGGGCCATGAGGACTTGACGTCATCCACACCTTCCTCGCGGCTTATCACCGGCAGTCTCCCCAGAGTGCCCAACCTAATGATGGCAACTAGGGACGTGGGTT…
GmRoot_21	TYG	Methylobacterium aquaticum strain BG2	TACCTTGTTACGACTTCACCCCAGTCGCTGACCCTACCGTGGTCGCCTGCCTCCTTGCGGTTGGCGCAGCGCCGTCGGGTAAGACCAACTCCCATGGTGTGACGGGCGGTGTGTACAAGGCCCGGGAACGTATTCACCGTGGCGTGCTGATCCACGATTACTAGCGATTCCGCCTTCATGCACCCGAGTTGCAGAGTGCAATCCGAACTGAGACGGCTTTTGGGGATTCGCTCCAGGTCGCCCCTTCGCTGCCCATTGTCACCGCCATTGTAGCACGTGTGTAGCCCATCCCGTAAGGGCCATGAGGACTTGACGTCATCCACACCTTCCTCGCGGCTTATCACCGGCAGTCTCCCCAGAGTGCCCAACCTAATGATGGCAACTAGGGACGTGGGTTGC…
GmRoot_22	TYG	Methylobacterium aquaticum strain KM1	TACCTTGTTACGACTTCACCCCAGTCGCTGACCCTACCGTGGTCGCCTGCCTCCTTGCGGTTGGCGCAGCGCCGTCGGGTAAGACCAACTCCCATGGTGTGACGGGCGGTGTGTACAAGGCCCGGGAACGTATTCACCGTGGCGTGCTGATCCACGATTACTAGCGATTCCGCCTTCATGCACCCGAGTTGCAGAGTGCAATCCGAACTGAGACGGCTTTTGGGGATTCGCTCCAGGTCGCCCCTTCGCTGCCCATTGTCACCGCCATTGTAGCACGTGTGTAGCCCATCCCGTAAGGGCCATGAGGACTTGACGTCATCCACACCTTCCTCGCGGCTTATCACCGGCAGTCTCCCCAGAGTGCCCAACCTAATGATGGCAACTAGGGACGTGGGTTGC…
GmRoot_23	TYG	Methylobacterium aquaticum strain BG2	TACCTTGTTACGACTTCACCCCAGTCGCTGACCCTACCGTGGTCGCCTGCCTCCTTGCGGTTGGCGCAGCGCCGTCGGGTAAGACCAACTCCCATGGTGTGACGGGCGGTGTGTACAAGGCCCGGGAACGTATTCACCGTGGCGTGCTGATCCACGATTACTAGCGATTCCGCCTTCATGCACCCGAGTTGCAGAGTGCAATCCGAACTGAGACGGCTTTTGGGGATTCGCTCCAGGTCGCCCCTTCGCTGCCCATTGTCACCGCCATTGTAGCACGTGTGTAGCCCATCCCGTAAGGGCCATGAGGACTTGACGTCATCCACACCTTCCTCGCGGCTTATCACCGGCAGTCTCCCCAGAGTGCCCAACCTAATGATGGCAACTAGGGACGTGGGTTGC…
GmRoot_31	YEM	Methylobacterium so. Strain Isolate MANS6	TACCTTGTTACGACTTCACCCCAGTCGCTGACCCTACCGTGGTCGCCTGCCTCCTTGCGGTTGGCGCAGCGCCGTCGGGTAAGACCAACTCCCATGGTGTGACGGGCGGTGTGTACAAGGCCCGGGAACGTATTCACCGTGGCGTGCTGATCCACGATTACTAGCGATTCCGCCTTCATGCACCCGAGTTGCAGAGTGCAATCCGAACTGAGACGGCTTTTGGGGATTTGCTCAACCTCGCGGTTTCGCGTCCCACTGTCACCGCCATTGTAGCACGTGTGTAGCCCATCCCGTAAGGGCCATGAGGACTTGACGTCATCCACACCTTCCTCGCGGCTTATCACCGGCAGTCTCCCTAGAGTGCCCAACTGAATGATGGCAACTAAGGACGTGGGTTGC…
GmRoot_51	M715	Methylobacterium aquaticum strain BG2	TACCTTGTTACGACTTCACCCCAGTCGCTGACCCTACCGTGGTCGCCTGCCTCCTTGCGGTTGGCGCAGCGCCGTCGGGTAAGACCAACTCCCATGGTGTGACGGGCGGTGTGTACAAGGCCCGGGAACGTATTCACCGTGGCGTGCTGATCCACGATTACTAGCGATTCCGCCTTCATGCACCCGAGTTGCAGAGTGCAATCCGAACTGAGACGGCTTTTGGGGATTCGCTCCAGGTCGCCCCTTCGCTGCCCATTGTCACCGCCATTGTAGCACGTGTGTAGCCCATCCCGTAAGGGCCATGAGGACTTGACGTCATCCACACCTTCCTCGCGGCTTATCACCGGCAGTCTCCCCAGAGTGCCCAACCTAATGATGGCAACTAGGGACGTGGGTTGC…
GmRoot_52	M715	Methylobacterium so. Strain Isolate MANS6	TACCTTGTTACGACTTCACCCCAGTCGCTGACCCTACCGTGGTCGCCTGCCTCCTTGCGGTTGGCGCAGCGCCGTCGGGTAAGACCAACTCCCATGGTGTGACGGGCGGTGTGTACAAGGCCCGGGAACGTATTCATCGTGGCGTGCTGATCCACGATTACTAGCGATTCCGCCTTCATGCACCCGAGTTGCAGAGTGCAATCCGAACTGAGACGGCTTTTGGGGATTTGCTCAACCTCGCGGTTTCGCGTCCCACTGTCACCGCCATTGTAGCACGTGTGTAGCCCATCCCGTAAGGGCCATGAGGACTTGACGTCATCCACACCTTCCTCGCGGCTTATCACCGGCAGTCTCCCTAGAGTGCCCAACTGAATGATGGCAACTAAGGACGTGGGTTGC…
GmRoot_61	TWYE	Methylobacterium aquaticum strain BG2	TACCTTGTTACGACTTCACCCCAGTCGCTGACCCTACCGTGGTCGCCTGCCTCCTTGCGGTTGGCGCAGCGCCGTCGGGTAAGACCAACTCCCATGGTGTGACGGGCGGTGTGTACAAGGCCCGGGAACGTATTCACCGTGGCGTGCTGATCCACGATTACTAGCGATTCCGCCTTCATGCACCCGAGTTGCAGAGTGCAATCCGAACTGAGACGGCTTTTGGGGATTCGCTCCAGGTCGCCCCTTCGCTGCCCATTGTCACCGCCATTGTAGCACGTGTGTAGCCCATCCCGTAAGGGCCATGAGGACTTGACGTCATCCACACCTTCCTCGCGGCTTATCACCGGCAGTCTCCCCAGAGTGCCCAACCTAATGATGGCAACTAGGGACGTGGGTTGC…
GmRoot_62	TWYE	Methylobacterium aquaticum strain BG2	TACCTTGTTACGACTTCACCCCAGTCGCTGACCCTACCGTGGTCGCCTGCCTCCTTGCGGTTGGCGCAGCGCCGTCGGGTAAGACCAACTCCCATGGTGTGACGGGCGGTGTGTACAAGGCCCGGGAACGTATTCACCGTGGCGTGCTGATCCACGATTACTAGCGATTCCGCCTTCATGCACCCGAGTTGCAGAGTGCAATCCGAACTGAGACGGCTTTTGGGGATTCGCTCCAGGTCGCCCCTTCGCTGCCCATTGTCACCGCCATTGTAGCACGTGTGTAGCCCATCCCGTAAGGGCCATGAGGACTTGACGTCATCCACACCTTCCTCGCGGCTTATCACCGGCAGTCTCCCCAGAGTGCCCAACCTAATGATGGCAACTAGGGACGTGGGTTGC…
GmRoot_63	TWYE	Methylobacterium aquaticum strain BG2	TACCTTGTTACGACTTCACCCCAGTCGCTGACCCTACCGTGGTCGCCTGCCTCCTTGCGGTTGGCGCAGCGCCGTCGGGTAAGACCAACTCCCATGGTGTGACGGGCGGTGTGTACAAGGCCCGGGAACGTATTCACCGTGGCGTGCTGATCCACGATTACTAGCGATTCCGCCTTCATGCACCCGAGTTGCAGAGTGCAATCCGAACTGAGACGGCTTTTGGGGATTCGCTCCANNTCGCCCCTTCGCTGCCCATTGTCACCGCCATTGTAGCACGTGTGTAGCCCATCCCGTAAGGGCCATGAGGACTTGACGTCATCCACACCTTCCTCGCGGCTTATCACCGGCAGTCTCCCNAGAGTGCCCAACCGAATGATGGCAACTAAGGACGTGGGTTGC…
GmRoot_71	YEM	Methylobacterium aquaticum strain BG2	TACCTTGTTACGACTTCACCCCAGTCGCTGACCCTACCGTGGTCGCCTGCCCCTGTTGCCAGTTGGCGCAGCGCCGTCGGGTAAGACCAACTCCCATGGTGTGACGGGCGGTGTGTACAAGGCCCGGGAACGTATTCACCGTGGCGTGCTGATCCACGATTACTAGCGATTCCGCCTTCATGCACCCGAGTTGCAGAGTGCAATCCGAACTGAGACGGCTTTTGGGGATTCGCTCCAGGTCGCCCCTTCGCTGCCCATTGTCACCGCCATTGTAGCACGTGTGTAGCCCATCCCGTAAGGGCCATGAGGACTTGACGTCATCCACACCTTCCTCGCGGCTTATCACCGGCAGTCTCCCCAGAGTGCCCAACTTAATGATGGCAACTAGGGACGTGGGTT…
